# Supplementary material for: Modelling Animal Group Fission Using Social Network Dynamics
Source: PLoS One. 2014 May 15;9(5):e97813. doi: 10.1371/journal.pone.0097813 (PMC4022680; doi:10.1371/journal.pone.0097813)
Supplement: Source Code S1 — The source code used to implement the model. (ZIP) [file pone.0097813.s002.zip]

Archive with 4 entries (3 files):
- Model/
- Model/attributes.txt
- Model/links.txt
- Model/Modèle fission.nlogo
