# Supplementary material for: Modelling Animal Group Fission Using Social Network Dynamics
Source: PLoS One. 2014 May 15;9(5):e97813. doi: 10.1371/journal.pone.0097813 (PMC4022680; doi:10.1371/journal.pone.0097813)
Supplement: Source Code S1 — The source code used to implement the model. (ZIP) [file pone.0097813.s002.zip › Model/attributes.txt]

0 4 
1 4 
2 4 
3 4 
4 4 
5 4 
6 4 
7 4 
8 4 
9 4 
10 4 
11 4 
12 4 
13 4 
14 4 
15 4 
16 4 
17 4 
18 4 
19 4 
