# Supplementary material for: Modelling Animal Group Fission Using Social Network Dynamics
Source: PLoS One. 2014 May 15;9(5):e97813. doi: 10.1371/journal.pone.0097813 (PMC4022680; doi:10.1371/journal.pone.0097813)
Supplement: Source Code S1 — The source code used to implement the model. (ZIP) [file pone.0097813.s002.zip › Model/links.txt]

0 15 1.0488080901407912 
0 4 1.0488080901407912 
0 10 6.068943380995496 
0 3 3.6199637891587617 
0 18 2.9208411898445257 
0 1 3.607744539105799 
0 8 3.921213926860901 
0 7 4.534249503444475 
0 5 6.068943380995496 
0 16 8.793514892876015 
0 14 6.546982614449347 
0 19 4.735391027641918 
0 2 4.926086238138353 
0 17 11.44657611736581 
0 13 2.2400683750558645 
0 9 4.887401964428869 
0 6 11.44657611736581 
0 12 6.068943380995496 
0 11 6.068943380995496 
1 4 2.2966085100053624 
1 15 2.2966085100053624 
1 6 3.697042209384862 
1 5 4.894685168859857 
1 10 4.894685168859857 
1 3 6.3822927833342185 
1 8 23.980399454574155 
1 0 3.697042209384862 
1 11 4.894685168859857 
1 18 5.201163461340871 
1 16 2.3386748624460867 
1 13 4.307953857838093 
1 2 3.980399454574143 
1 9 4.037134681998445 
1 12 4.894685168859857 
1 7 7.52514992619136 
1 19 3.8207350122486408 
1 14 3.163012181849276 
1 17 3.697042209384862 
2 15 1.3825909264808143 
2 4 1.3825909264808143 
2 14 1.7120739491589627 
2 3 8.882270949939329 
2 8 9.268308840394383 
2 7 4.882270949939329 
2 16 7.149247931963995 
2 17 4.920676503392565 
2 13 2.6396340483776033 
2 10 6.558894326562706 
2 1 3.927010139095681 
2 9 5.389923011167862 
2 0 4.920676503392565 
2 12 6.558894326562706 
2 6 4.920676503392565 
2 5 6.558894326562706 
2 19 5.212716025545595 
2 18 7.173755485027121 
2 11 6.558894326562706 
3 15 2.6025536649011007 
3 4 2.6025536649011007 
3 8 7.29266340920428 
3 12 5.047388078889149 
3 6 3.76827996494032 
3 16 5.551137107797462 
3 1 6.480667570868947 
3 9 4.232370587448128 
3 7 8.03239328096998 
3 17 3.76827996494032 
3 2 9.047388078889147 
3 13 4.761709132692457 
3 19 3.943786816463174 
3 18 10.485858381631594 
3 11 5.047388078889149 
3 10 5.047388078889149 
3 5 5.047388078889149 
3 14 3.472526093855082 
3 0 3.76827996494032 
4 7 2.301969049670194 
4 13 11.814441430622574 
4 10 1.4867814578334593 
4 18 1.5747865938825456 
4 9 1.237120505452507 
4 11 1.4867814578334593 
4 12 1.4867814578334593 
4 1 1.8655816358246557 
4 2 1.1871883149763165 
4 8 0.973757048069554 
4 5 1.4867814578334593 
4 6 0.9988065841951659 
4 0 0.9988065841951659 
4 16 1.7627690984808808 
4 19 4.458838129035274 
4 17 0.9988065841951659 
4 14 8.584111893945733 
4 3 1.9274776210987656 
4 15 53.36841309502168 
5 15 1.6559866360932496 
5 4 1.6559866360932496 
5 18 4.092418509913034 
5 1 4.951047696489625 
5 7 6.109178901912971 
5 3 4.966321759055829 
5 6 6.086801573523509 
5 13 3.241452491427208 
5 8 5.342884431183503 
5 10 8.027546248851747 
5 9 6.550619478143464 
5 0 6.086801573523509 
5 14 2.16712677119034 
5 19 6.360605807159775 
5 12 8.027546248851747 
5 11 8.027546248851747 
5 17 6.086801573523509 
5 16 3.9643525939316726 
5 2 6.5989748202803185 
6 4 1.0488080901407912 
6 15 1.0488080901407912 
6 16 8.793514892876013 
6 13 2.2400683750558645 
6 8 3.921213926860901 
6 12 6.068943380995496 
6 9 4.887401964428869 
6 7 4.534249503444475 
6 11 6.068943380995496 
6 18 2.9208411898445257 
6 1 3.607744539105799 
6 3 3.6199637891587617 
6 14 6.546982614449347 
6 10 6.068943380995496 
6 5 6.068943380995496 
6 2 4.926086238138353 
6 0 11.44657611736581 
6 17 11.44657611736581 
6 19 4.735391027641918 
7 15 2.9550978684121776 
7 4 2.9550978684121776 
7 9 5.220251048432249 
7 10 6.292189157009013 
7 14 4.054292658939016 
7 16 3.054171053324131 
7 0 4.7521302369976 
7 11 6.292189157009013 
7 1 7.749811659231189 
7 12 6.292189157009013 
7 18 6.644456697377168 
7 3 8.151698675101967 
7 19 4.9118764066961145 
7 6 4.7521302369976 
7 8 4.205061187613971 
7 2 5.149332014151869 
7 13 5.523705523279142 
7 17 4.7521302369976 
7 5 6.292189157009013 
8 4 1.0271473652215874 
8 15 1.0271473652215874 
8 12 5.0844374750988734 
8 6 3.814108825449001 
8 19 4.042939475848555 
8 18 5.605178368954957 
8 17 3.814108825449001 
8 14 1.2755824953128156 
8 13 1.9818483651094683 
8 16 5.596965968306144 
8 3 6.943138773800172 
8 2 9.084437475098873 
8 1 23.74313877380018 
8 0 3.814108825449001 
8 5 5.0844374750988734 
8 7 3.743138773800172 
8 10 5.0844374750988734 
8 11 5.0844374750988734 
8 9 4.149260422782998 
9 15 1.6100395460714871 
9 4 1.6100395460714871 
9 12 7.932841852666794 
9 18 4.014510535826333 
9 16 3.89307752693157 
9 0 6.015526506523407 
9 10 7.932841852666794 
9 13 3.1658540253790157 
9 7 6.0144745057280184 
9 6 6.015526506523407 
9 8 5.265555644065707 
9 3 4.871617362870876 
9 17 6.015526506523407 
9 11 7.932841852666794 
9 19 6.286535815522524 
9 5 7.932841852666794 
9 1 4.873718909371829 
9 2 6.504270424095366 
9 14 2.112359227828399 
10 4 1.6559866360932496 
10 15 1.6559866360932496 
10 19 6.360605807159776 
10 3 4.9663217590558295 
10 8 5.342884431183504 
10 12 8.027546248851747 
10 18 4.092418509913034 
10 11 8.027546248851747 
10 7 6.109178901912972 
10 2 6.598974820280319 
10 0 6.086801573523509 
10 13 3.241452491427208 
10 9 6.550619478143465 
10 1 4.951047696489625 
10 5 8.027546248851747 
10 6 6.086801573523509 
10 16 3.9643525939316726 
10 17 6.086801573523509 
10 14 2.16712677119034 
11 4 1.6559866360932496 
11 15 1.6559866360932496 
11 7 6.109178901912971 
11 0 6.086801573523509 
11 6 6.086801573523509 
11 14 2.16712677119034 
11 12 8.027546248851747 
11 8 5.342884431183503 
11 13 3.241452491427208 
11 1 4.951047696489625 
11 16 3.9643525939316726 
11 3 4.966321759055829 
11 5 8.027546248851747 
11 17 6.086801573523509 
11 10 8.027546248851747 
11 9 6.550619478143464 
11 19 6.360605807159775 
11 18 4.092418509913034 
11 2 6.5989748202803185 
12 15 1.6559866360932496 
12 4 1.6559866360932496 
12 2 6.598974820280319 
12 17 6.086801573523509 
12 9 6.550619478143465 
12 1 4.951047696489625 
12 10 8.027546248851747 
12 0 6.086801573523509 
12 14 2.16712677119034 
12 19 6.360605807159776 
12 6 6.086801573523509 
12 11 8.027546248851747 
12 8 5.342884431183504 
12 5 8.027546248851747 
12 3 4.9663217590558295 
12 7 6.109178901912972 
12 16 3.9643525939316726 
12 18 4.092418509913034 
12 13 3.241452491427208 
13 15 13.366723683881697 
13 4 13.366723683881697 
13 7 5.923314278332598 
13 3 5.191885706904027 
13 6 3.129951965096054 
13 1 4.99119841616551 
13 14 8.703784351406604 
13 16 4.62206625081034 
13 5 4.184691149080898 
13 9 3.651506810456559 
13 8 3.1321856270498634 
13 0 3.129951965096054 
13 19 2.897845033329629 
13 10 4.184691149080898 
13 2 3.5995482919380404 
13 12 4.184691149080898 
13 17 3.129951965096054 
13 18 4.424597374231698 
13 11 4.184691149080898 
14 15 9.882757569063646 
14 4 9.882757569063646 
14 7 4.154038571097557 
14 9 2.3365925967967236 
14 16 9.535025781981911 
14 0 7.669882924839052 
14 6 7.669882924839052 
14 3 3.5688957139546993 
14 13 8.60131475979431 
14 18 2.955065047816836 
14 5 2.7631400676961944 
14 10 2.7631400676961944 
14 2 2.295025781981909 
14 11 2.7631400676961944 
14 17 7.669882924839052 
14 12 2.7631400676961944 
14 19 7.3968360317115875 
14 8 1.9211356500713668 
14 1 3.4083458813638847 
15 16 1.7627690984808808 
15 7 2.301969049670194 
15 11 1.4867814578334593 
15 2 1.1871883149763165 
15 14 8.584111893945733 
15 0 0.9988065841951659 
15 13 11.814441430622574 
15 10 1.4867814578334593 
15 18 1.5747865938825456 
15 17 0.9988065841951659 
15 6 0.9988065841951659 
15 12 1.4867814578334593 
15 1 1.8655816358246557 
15 5 1.4867814578334593 
15 9 1.237120505452507 
15 3 1.9274776210987656 
15 8 0.973757048069554 
15 19 4.458838129035274 
15 4 53.36841309502168 
16 4 2.1239106827502487 
16 15 2.1239106827502487 
16 11 4.380610054391958 
16 1 2.446302752351949 
16 12 4.380610054391958 
16 6 9.379574789377578 
16 9 3.594259077960981 
16 18 4.526068551308838 
16 0 9.379574789377578 
16 17 9.379574789377578 
16 2 7.580610054391956 
16 14 9.40028008966516 
16 3 5.602428236210138 
16 19 3.3446264158341434 
16 13 4.477162427968243 
16 5 4.380610054391958 
16 7 3.0424282362101387 
16 10 4.380610054391958 
16 8 6.076848206897403 
17 15 1.0488080901407912 
17 4 1.0488080901407912 
17 1 3.607744539105799 
17 14 6.546982614449348 
17 8 3.921213926860901 
17 7 4.534249503444475 
17 11 6.068943380995496 
17 3 3.6199637891587617 
17 9 4.887401964428869 
17 10 6.068943380995496 
17 6 11.44657611736581 
17 0 11.44657611736581 
17 16 8.793514892876015 
17 19 4.735391027641918 
17 5 6.068943380995496 
17 18 2.9208411898445257 
17 13 2.2400683750558645 
17 12 6.068943380995496 
17 2 4.926086238138353 
18 15 2.5260029111390945 
18 4 2.5260029111390945 
18 12 4.8896045737944815 
18 0 3.649531201945512 
18 7 7.874609775875314 
18 9 4.074587082353461 
18 5 4.8896045737944815 
18 16 5.432388344802654 
18 3 12.874609775875312 
18 14 3.3812799077731293 
18 8 7.134879904109614 
18 13 4.63575731383952 
18 17 3.649531201945512 
18 6 3.649531201945512 
18 2 8.88960457379448 
18 1 6.3228840657742795 
18 10 4.8896045737944815 
18 11 4.8896045737944815 
18 19 3.8203815325095762 
19 15 6.930009737382844 
19 4 6.930009737382844 
19 16 3.2104083630049804 
19 17 4.908367546678449 
19 0 4.908367546678449 
19 9 5.344150257173816 
19 1 4.064492831850744 
19 8 4.377962219605847 
19 13 2.6968166678008108 
