# Supplementary material for: Modelling Animal Group Fission Using Social Network Dynamics
Source: PLoS One. 2014 May 15;9(5):e97813. doi: 10.1371/journal.pone.0097813 (PMC4022680; doi:10.1371/journal.pone.0097813)
Supplement: Source Code S1 — The source code used to implement the model. (ZIP) [file pone.0097813.s002.zip › Model/Modèle fission.nlogo]

breed [agents agent]  
agents-own [id activity give socialnetwork1 socialnetwork2 need1 need2 P1 P2]

breed [links link]
links-own [strenght]

patches-own [zone]

globals [sim nb i j network mim increase act decrease weight stop1 aloneatarea] 

to setup 
  clear-all 
  file-close-all 
  set sim 1
  set nb 0
  set-default-shape agents "monkey"

  file-delete "links.txt"
  file-delete "attributes.txt"

  
  creat-environment 
  creat-network 
  creat-agents
  import-agents
  ask agents [setxy 0 0] 
  end

to go
  set stop1 false 
  while [sim <= runs and stop1 = false] 
  [  
    set nb nb + 1 
    import-network 

    movement 
    change-network 
    stop2
    ask agents [plotplot] 
    
    goback 

    set sim sim + 1 
  ]
  file-close-all 
end


to creat-environment 
   ask patches [
     if ((distancexy (-0.8 * max-pxcor) (0.8 * max-pycor)) < 4)
       [ set zone 1 
         set pcolor 23
       ]
     if ((distancexy (0.8 * max-pxcor) (0.8 * max-pycor)) < 4) 
      [ set zone 2 
      set pcolor 23]
         if ((distancexy 0 0) < 4)
      [ set zone 0 
        set pcolor white
      ]
 ]
end

to creat-agents 
set i 0 
while [ i < individuals][ 
  file-open "attributes.txt" 
  file-type i
  file-type " "
  file-type "4"
  file-print " "
  file-close 
  set i i + 1 
  ]
end
 
to import-agents 
file-open "attributes.txt" 
    while [not file-at-end?] 
    [
      let items read-from-string (word "[" file-read-line "]") 
        creat-agents 1 [  
        set id item 0 items 
        set size item 1 items 
      ]
    ]
file-close 
end  

to creat-network 
  set weight 100 / (individuals - 1) 
  set i 0 
  set j 0 
  while [i < individuals] [ 
    while [j < individuals ] [ 
      if j != i [ 
        file-open "links.txt" 
        file-type i 
        file-type " "
        file-type j 
        file-type " "
        file-type weight 
        file-print "  "
        file-close 
      ]      
      set j j + 1 
    ]
    set i i + 1 
    set j 0 
end

to import-network 
file-open "links.txt" 
    while [not file-at-end?] 
    [
      let items read-from-string (word "[" file-read-line "]") 
              ask get-id (item 0 items) 
      [ 
        create-link-to get-id (item 1 items) 
          [ set label item 2 items ] 
      ]
    ]
file-close 
end

to attribute-needs
  set i 0 
  while [i < individuals] 
  [ 
    ask agent i[ 
      set need1 random-float 0.25
      set need2 random-float 0.25 
    ]
    set i i + 1 
  ]
end


to movement
  
  set mim 0.005 
  attribute-needs
  while [any? agents with [activity = 0] ] [ 
    ask agents [ 
      if activity = 0 [ 
        network-social1 
        network-social2 
        
        set P1  [need1] of agent id + (socialnetwork1 * mim) 
        set P2  [need2] of agent id + (socialnetwork2 * mim) 
        if P1 + P2 > 1 [
          output-print "P1 + P2 > 1" 
          stop1 
         ]
        ifelse P1 > P2 
        [ifelse random-float 1 <= P1 
          [
            zone1 
          ]
          [set activity 0] 
        ]
        [ifelse random-float 1 <= P2 
          [
            zone2 
            ]
          [set activity 0]        
        ]
      ] 
    ]
  ]  
end

to zone1 
  while [patch-here != patch -16 16] 
    [facexy -16 16
      fd 1] 
  set activity 1 
end

to zone2 
  while [patch-here != patch 16 16] 
  [facexy 16 16
    fd 1] 
  set activity 2 
end

to goback 
 ask agents [ 
   while [patch-here != patch 0 0] 
   [facexy 0 0
     fd 1] 
   set activity 0] 
end


to change-network 
  file-delete "links.txt"
  set i 0 
  while [i < individuals][ 
    ask agent i [ 
      if activity = 1 
      [set act act1] 
      if activity = 2 
      [set act act2] 
      recup 
      redistribute 
    ]
    set i i + 1 
  ]

  set i 0 
  while [i < individuals][ 
    ask agent i [
      stock 
      score-data
    ]
    set i i + 1
  ]
end

to recup 
  ckeck-if-alone 
  
  ask my-out-links[ 
    if [activity] of end1 != [activity] of end2 
      [ if aloneatarea = false [
        set decrease label * pourcentage 
        set label label - decrease 
        ask agent i [ 
          set give give + decrease]] 
        file-open "links.txt" 
        file-type [id] of end1 
        file-type " "
        file-type [id] of end2 
        file-type " "
        file-type label 
        file-print " "
        file-close 
     
        output-type agent i
        output-type " link a decrease entre : "
        output-type " "
        output-type end1
        output-type end2
        output-type " de "
        output-print decrease
        output-print label
      ]
  ]
  
end

to redistribute 
  ask my-out-links [ 
    if [activity] of end1 = [activity] of end2 
      [
        set increase [give] of agent i / act 
        set label label + increase 
        file-open "links.txt" 
        file-type [id] of end1 
        file-type " "
        file-type [id] of end2 
        file-type " "
        file-type label 
        file-print " "
        file-close 
      
        output-type agent i
        output-type " link a increase: "
        output-type " "
        output-type end1
        output-type end2
        output-type " of "
        output-print increase / act
        output-print label
      ] 
  ]
  set give 0 
end


to-report get-id [identity] 
  report one-of agents with [id = identity]
end

to-report act1 
  report count agents with [activity = 1] - 1
end

to-report act2 
  report count agents with [activity = 2] - 1
end

to network-social1 
  set j 0 
  while [j < individuals] [ 
    ask agent j [ 
      if j = id [ 
        set socialnetwork1 0 
        ask my-out-links[ 
          if [activity] of other-end = 1 
            [set weight label 
              ask agent j [ 
                set socialnetwork1 socialnetwork1 + weight 
              ]
            ]
        ]
      ]
    ]
    set j j + 1 
  ]
end

to network-social2 
  set j 0 
  while [j < individuals] [ 
    ask agent j [ 
      if j = id [ 
        set socialnetwork2 0 
        ask my-out-links[ 
          if [activity] of other-end = 2 
            [
              set network label 
              ask agent j [ 
                set socialnetwork2 socialnetwork2 + network 
              ]
            ]
        ]         
      ]
    ]
    set j j + 1 
  ]
end


to stock 
  ask my-out-links[      
    file-open (word "stock" sim ".txt") 
    file-type [id] of end1 
    file-type " "
    file-type [id] of end2 
    file-type " "
    file-type label
    file-print " "
    file-close]
end

to plotplot 
  network-social1
  network-social2
  set-current-plot-pen (word "network+")
  plot socialnetwork1
  set-current-plot-pen (word "network-")
  plot socialnetwork2
end

to score-data 
  network-social1
  network-social2
      file-open (word "information" sim ".txt")
      file-type i
      file-type " "
      file-type activity
      file-type " "
      file-type need1
      file-type " "
      file-type need2
      file-type " "
      file-type socialnetwork1
      file-type " "
      file-type socialnetwork2
      file-type " "
      file-type P1
      file-type " "
      file-type P2
      file-print " "
      file-close
end

to stop2
set stop1 true
network-social1 
network-social2
ifelse count agents with [activity = 1] < 4 or count agents with [activity = 2] < 4 [ 
  set stop1 false] 
[set stop1 true] 

ask agents [ 
  if stop1 = true [ 

    if activity = 1 [ 

      ifelse socialnetwork2  < 0.05 * (socialnetwork1 + socialnetwork2)
      [set stop1 true] 
      [set stop2 false] 
]
    
if activity = 2 [ 
        

      ifelse socialnetwork1  < 0.05 * (socialnetwork1 + socialnetwork2)
      [set stop1 true] 
      [set stop1 false] 

  ]
]]
output-print stop1        
end

to ckeck-if-alone 
  set aloneatarea false 
  
  ask agent i [ 
    if activity = 1[ 
      ifelse count agents with [activity = 1] > 1 [ 
        set aloneatarea false 
      ]
      [set aloneatarea true]
    ] 
    if activity = 2[ 
      ifelse count agents with [activity = 2] > 1 [
        set aloneatarea false
      ]
      [set aloneatarea true]
    ]       
  ]    
end          
        
@#$#@#$#@
GRAPHICS-WINDOW
883
15
1396
549
20
20
12.27
1
10
1
1
1
0
1
1
1
-20
20
-20
20

CC-WINDOW
5
634
1405
729
Command Center
0

BUTTON
33
72
100
105
setup
setup
NIL
1
T
OBSERVER
NIL
NIL

BUTTON
132
73
195
106
go
go
NIL
1
T
OBSERVER
NIL
NIL

SLIDER
22
140
194
173
runs
runs
0
900
900
1
1
NIL

SLIDER
213
140
385
173
individuals
individuals
0
100
20
1
1
NIL

MONITOR
23
202
80
251
nb
nb
17
1

OUTPUT
584
16
861
320

CHOOSER
279
53
371
98
pourcentage
pourcentage
0 0.1 0.2 0.3 0.4 0.5 0.6 0.7 0.8 0.9 1
0

PLOT
3
283
586
620
Weight
NIL
NIL
0.0
10.0
0.0
100.0
true
false

@#$#@#$#@
## WHAT IS IT?

(a general understanding of what the model is trying to show or explain)

## HOW IT WORKS

(what rules the agents use to create the overall behavior of the model)

## HOW TO USE IT

(how to use the model, including a description of each of the items in the Interface tab)

## THINGS TO NOTICE

(suggested things for the user to notice while running the model)

## THINGS TO TRY

(suggested things for the user to try to do (move sliders, switches, etc.) with the model)

## EXTENDING THE MODEL

(suggested things to add or change in the Code tab to make the model more complicated, detailed, accurate, etc.)

## NETLOGO FEATURES

(interesting or unusual features of NetLogo that the model uses, particularly in the Code tab; or where workarounds were needed for missing features)

## RELATED MODELS

(models in the NetLogo Models Library and elsewhere which are of related interest)

## CREDITS AND REFERENCES

(a reference to the model's URL on the web if it has one, as well as any other necessary credits, citations, and links)
@#$#@#$#@
default
true
0
Polygon -7500403 true true 150 5 40 250 150 205 260 250

link
true
0
Line -7500403 true 150 0 150 300

link direction
true
0
Line -7500403 true 150 150 30 225
Line -7500403 true 150 150 270 225

airplane
true
0
Polygon -7500403 true true 150 0 135 15 120 60 120 105 15 165 15 195 120 180 135 240 105 270 120 285 150 270 180 285 210 270 165 240 180 180 285 195 285 165 180 105 180 60 165 15

arrow
true
0
Polygon -7500403 true true 150 0 0 150 105 150 105 293 195 293 195 150 300 150

box
false
0
Polygon -7500403 true true 150 285 285 225 285 75 150 135
Polygon -7500403 true true 150 135 15 75 150 15 285 75
Polygon -7500403 true true 15 75 15 225 150 285 150 135
Line -16777216 false 150 285 150 135
Line -16777216 false 150 135 15 75
Line -16777216 false 150 135 285 75

bug
true
0
Circle -7500403 true true 96 182 108
Circle -7500403 true true 110 127 80
Circle -7500403 true true 110 75 80
Line -7500403 true 150 100 80 30
Line -7500403 true 150 100 220 30

butterfly
true
0
Polygon -7500403 true true 150 165 209 199 225 225 225 255 195 270 165 255 150 240
Polygon -7500403 true true 150 165 89 198 75 225 75 255 105 270 135 255 150 240
Polygon -7500403 true true 139 148 100 105 55 90 25 90 10 105 10 135 25 180 40 195 85 194 139 163
Polygon -7500403 true true 162 150 200 105 245 90 275 90 290 105 290 135 275 180 260 195 215 195 162 165
Polygon -16777216 true false 150 255 135 225 120 150 135 120 150 105 165 120 180 150 165 225
Circle -16777216 true false 135 90 30
Line -16777216 false 150 105 195 60
Line -16777216 false 150 105 105 60

car
false
0
Polygon -7500403 true true 300 180 279 164 261 144 240 135 226 132 213 106 203 84 185 63 159 50 135 50 75 60 0 150 0 165 0 225 300 225 300 180
Circle -16777216 true false 180 180 90
Circle -16777216 true false 30 180 90
Polygon -16777216 true false 162 80 132 78 134 135 209 135 194 105 189 96 180 89
Circle -7500403 true true 47 195 58
Circle -7500403 true true 195 195 58

circle
false
0
Circle -7500403 true true 0 0 300

circle 2
false
0
Circle -7500403 true true 0 0 300
Circle -16777216 true false 30 30 240

cow
false
0
Polygon -7500403 true true 200 193 197 249 179 249 177 196 166 187 140 189 93 191 78 179 72 211 49 209 48 181 37 149 25 120 25 89 45 72 103 84 179 75 198 76 252 64 272 81 293 103 285 121 255 121 242 118 224 167
Polygon -7500403 true true 73 210 86 251 62 249 48 208
Polygon -7500403 true true 25 114 16 195 9 204 23 213 25 200 39 123

cylinder
false
0
Circle -7500403 true true 0 0 300

dot
false
0
Circle -7500403 true true 90 90 120

face happy
false
0
Circle -7500403 true true 8 8 285
Circle -16777216 true false 60 75 60
Circle -16777216 true false 180 75 60
Polygon -16777216 true false 150 255 90 239 62 213 47 191 67 179 90 203 109 218 150 225 192 218 210 203 227 181 251 194 236 217 212 240

face neutral
false
0
Circle -7500403 true true 8 7 285
Circle -16777216 true false 60 75 60
Circle -16777216 true false 180 75 60
Rectangle -16777216 true false 60 195 240 225

face sad
false
0
Circle -7500403 true true 8 8 285
Circle -16777216 true false 60 75 60
Circle -16777216 true false 180 75 60
Polygon -16777216 true false 150 168 90 184 62 210 47 232 67 244 90 220 109 205 150 198 192 205 210 220 227 242 251 229 236 206 212 183

fish
false
0
Polygon -1 true false 44 131 21 87 15 86 0 120 15 150 0 180 13 214 20 212 45 166
Polygon -1 true false 135 195 119 235 95 218 76 210 46 204 60 165
Polygon -1 true false 75 45 83 77 71 103 86 114 166 78 135 60
Polygon -7500403 true true 30 136 151 77 226 81 280 119 292 146 292 160 287 170 270 195 195 210 151 212 30 166
Circle -16777216 true false 215 106 30

flag
false
0
Rectangle -7500403 true true 60 15 75 300
Polygon -7500403 true true 90 150 270 90 90 30
Line -7500403 true 75 135 90 135
Line -7500403 true 75 45 90 45

flower
false
0
Polygon -10899396 true false 135 120 165 165 180 210 180 240 150 300 165 300 195 240 195 195 165 135
Circle -7500403 true true 85 132 38
Circle -7500403 true true 130 147 38
Circle -7500403 true true 192 85 38
Circle -7500403 true true 85 40 38
Circle -7500403 true true 177 40 38
Circle -7500403 true true 177 132 38
Circle -7500403 true true 70 85 38
Circle -7500403 true true 130 25 38
Circle -7500403 true true 96 51 108
Circle -16777216 true false 113 68 74
Polygon -10899396 true false 189 233 219 188 249 173 279 188 234 218
Polygon -10899396 true false 180 255 150 210 105 210 75 240 135 240

ghost
false
0
Polygon -7500403 true true 30 165 13 164 -2 149 0 135 -2 119 0 105 15 75 30 75 58 104 43 119 43 134 58 134 73 134 88 104 73 44 78 14 103 -1 193 -1 223 29 208 89 208 119 238 134 253 119 240 105 238 89 240 75 255 60 270 60 283 74 300 90 298 104 298 119 300 135 285 135 285 150 268 164 238 179 208 164 208 194 238 209 253 224 268 239 268 269 238 299 178 299 148 284 103 269 58 284 43 299 58 269 103 254 148 254 193 254 163 239 118 209 88 179 73 179 58 164
Line -16777216 false 189 253 215 253
Circle -16777216 true false 102 30 30
Polygon -16777216 true false 165 105 135 105 120 120 105 105 135 75 165 75 195 105 180 120
Circle -16777216 true false 160 30 30

house
false
0
Rectangle -7500403 true true 45 120 255 285
Rectangle -16777216 true false 120 210 180 285
Polygon -7500403 true true 15 120 150 15 285 120
Line -16777216 false 30 120 270 120

leaf
false
0
Polygon -7500403 true true 150 210 135 195 120 210 60 210 30 195 60 180 60 165 15 135 30 120 15 105 40 104 45 90 60 90 90 105 105 120 120 120 105 60 120 60 135 30 150 15 165 30 180 60 195 60 180 120 195 120 210 105 240 90 255 90 263 104 285 105 270 120 285 135 240 165 240 180 270 195 240 210 180 210 165 195
Polygon -7500403 true true 135 195 135 240 120 255 105 255 105 285 135 285 165 240 165 195

line
true
0
Line -7500403 true 150 0 150 300

line half
true
0
Line -7500403 true 150 0 150 150

monkey
false
0
Polygon -7500403 true true 87 267 106 290 145 292 157 288 175 292 209 292 207 281 190 276 174 277 156 271 154 261 157 245 151 230 156 221 171 209 214 165 231 171 239 171 263 154 281 137 294 136 297 126 295 119 285 105 241 145 240 120 270 120 282 124 285 75 270 60 240 60 226 72 225 75 208 88 180 105 151 107 119 117 84 139 61 175 57 210 65 231 79 253 60 255 45 240 30 210 15 165 30 105 45 75 75 60 105 60 135 75 135 60 90 45 45 60 15 105 0 165 30 240 60 270
Polygon -16777216 true false 267 85 279 84 285 92 276 95
Line -16777216 false 253 119 266 124
Line -16777216 false 278 110 278 116
Line -16777216 false 149 229 135 211
Line -16777216 false 134 211 115 207
Line -16777216 false 117 207 106 211
Line -16777216 false 91 268 131 290
Line -16777216 false 220 82 213 79
Line -16777216 false 286 126 294 128
Line -16777216 false 193 284 206 285

pentagon
false
0
Polygon -7500403 true true 150 15 15 120 60 285 240 285 285 120

person
false
0
Circle -7500403 true true 110 5 80
Polygon -7500403 true true 105 90 120 195 90 285 105 300 135 300 150 225 165 300 195 300 210 285 180 195 195 90
Rectangle -7500403 true true 127 79 172 94
Polygon -7500403 true true 195 90 240 150 225 180 165 105
Polygon -7500403 true true 105 90 60 150 75 180 135 105

plant
false
0
Rectangle -7500403 true true 135 90 165 300
Polygon -7500403 true true 135 255 90 210 45 195 75 255 135 285
Polygon -7500403 true true 165 255 210 210 255 195 225 255 165 285
Polygon -7500403 true true 135 180 90 135 45 120 75 180 135 210
Polygon -7500403 true true 165 180 165 210 225 180 255 120 210 135
Polygon -7500403 true true 135 105 90 60 45 45 75 105 135 135
Polygon -7500403 true true 165 105 165 135 225 105 255 45 210 60
Polygon -7500403 true true 135 90 120 45 150 15 180 45 165 90

sheep
false
0
Rectangle -7500403 true true 151 225 180 285
Rectangle -7500403 true true 47 225 75 285
Rectangle -7500403 true true 15 75 210 225
Circle -7500403 true true 135 75 150
Circle -16777216 true false 165 76 116

square
false
0
Rectangle -7500403 true true 30 30 270 270

square 2
false
0
Rectangle -7500403 true true 30 30 270 270
Rectangle -16777216 true false 60 60 240 240

star
false
0
Polygon -7500403 true true 151 1 185 108 298 108 207 175 242 282 151 216 59 282 94 175 3 108 116 108

target
false
0
Circle -7500403 true true 0 0 300
Circle -16777216 true false 30 30 240
Circle -7500403 true true 60 60 180
Circle -16777216 true false 90 90 120
Circle -7500403 true true 120 120 60

tree
false
0
Circle -7500403 true true 118 3 94
Rectangle -6459832 true false 120 195 180 300
Circle -7500403 true true 65 21 108
Circle -7500403 true true 116 41 127
Circle -7500403 true true 45 90 120
Circle -7500403 true true 104 74 152

triangle
false
0
Polygon -7500403 true true 150 30 15 255 285 255

triangle 2
false
0
Polygon -7500403 true true 150 30 15 255 285 255
Polygon -16777216 true false 151 99 225 223 75 224

truck
false
0
Rectangle -7500403 true true 4 45 195 187
Polygon -7500403 true true 296 193 296 150 259 134 244 104 208 104 207 194
Rectangle -1 true false 195 60 195 105
Polygon -16777216 true false 238 112 252 141 219 141 218 112
Circle -16777216 true false 234 174 42
Rectangle -7500403 true true 181 185 214 194
Circle -16777216 true false 144 174 42
Circle -16777216 true false 24 174 42
Circle -7500403 false true 24 174 42
Circle -7500403 false true 144 174 42
Circle -7500403 false true 234 174 42

turtle
true
0
Polygon -10899396 true false 215 204 240 233 246 254 228 266 215 252 193 210
Polygon -10899396 true false 195 90 225 75 245 75 260 89 269 108 261 124 240 105 225 105 210 105
Polygon -10899396 true false 105 90 75 75 55 75 40 89 31 108 39 124 60 105 75 105 90 105
Polygon -10899396 true false 132 85 134 64 107 51 108 17 150 2 192 18 192 52 169 65 172 87
Polygon -10899396 true false 85 204 60 233 54 254 72 266 85 252 107 210
Polygon -7500403 true true 119 75 179 75 209 101 224 135 220 225 175 261 128 261 81 224 74 135 88 99

wheel
false
0
Circle -7500403 true true 3 3 294
Circle -16777216 true false 30 30 240
Line -7500403 true 150 285 150 15
Line -7500403 true 15 150 285 150
Circle -7500403 true true 120 120 60
Line -7500403 true 216 40 79 269
Line -7500403 true 40 84 269 221
Line -7500403 true 40 216 269 79
Line -7500403 true 84 40 221 269

x
false
0
Polygon -7500403 true true 270 75 225 30 30 225 75 270
Polygon -7500403 true true 30 75 75 30 270 225 225 270

@#$#@#$#@
NetLogo 3.1.5
@#$#@#$#@
@#$#@#$#@
@#$#@#$#@
@#$#@#$#@
